# Supplementary material for: Mismatch Between Birth Date and Vegetation Phenology Slows the Demography of Roe Deer
Source: PLoS Biol. 2014 Apr 1;12(4):e1001828. doi: 10.1371/journal.pbio.1001828 (PMC3972086; doi:10.1371/journal.pbio.1001828)
Supplement: Table S6 — Datafile. Year of birth, sex (1, male; 2, female), birth date (day of the year), family (0, single fawns; >0, identity of the twin pair) and early survival (0, died; 1, survived until 8 mo of age). (XLSX) [file pbio.1001828.s011.xlsx]

## Sheet: Feuil1
YEAR	SEX	BIRTH_DATE	FAMILY	EARLY_SURVIVAL
85	2	121.5	0	0
85	1	121.5	0	1
85	2	122	0	0
85	1	122	0	1
85	1	122.5	0	1
85	2	126	0	0
85	2	128	0	0
85	1	129	0	1
85	2	130	0	1
85	2	131	0	1
85	1	132	0	0
85	1	132	0	1
85	2	134	0	0
85	1	135	0	1
85	2	136	0	1
85	2	141	0	1
85	1	145	0	0
85	1	152	0	0
85	1	155	0	1
85	2	156	0	0
85	2	161	0	0
85	1	116	1	0
85	1	116	1	0
85	2	123	2	0
85	1	123	2	1
85	1	133	3	1
85	1	133	3	1
85	1	123	4	1
85	1	123	4	1
85	1	128.5	5	0
85	1	128.5	5	0
85	2	133	6	0
85	2	133	6	0
85	2	132	7	0
85	2	132	7	0
85	1	123	8	0
85	2	125	8	0
85	1	131	9	0
85	1	131	9	0
85	1	137	10	0
85	1	137	10	1
85	2	140	11	0
85	1	140	11	1
85	2	148	12	0
85	1	148	12	0
85	1	154	13	0
85	2	154	13	0
85	2	132	14	0
85	1	132	14	1
86	2	113	0	1
86	2	131	0	0
86	1	131	0	0
86	NA	131	0	0
86	2	138	0	0
86	1	140	0	0
86	1	149	0	0
86	1	154	0	0
86	NA	154	0	0
86	2	157	0	0
86	2	158	0	0
86	2	156	15	1
86	1	156	15	1
86	1	135	16	0
86	2	135	16	1
86	2	133	17	0
86	1	133	17	1
86	2	126	18	0
86	1	126	18	1
86	1	145	19	0
86	2	145	19	1
86	1	146	20	0
86	1	146	20	1
86	2	154	21	0
86	2	154	21	1
87	2	114	0	0
87	1	126	0	0
87	2	128	0	1
87	2	130	0	0
87	1	132	0	1
87	2	134	0	0
87	2	134	0	1
87	2	135	0	1
87	1	138	0	0
87	1	146	0	0
87	2	149	0	1
87	1	150	22	0
87	1	150	22	1
87	2	147	23	0
87	2	147	23	1
87	2	107	24	0
87	1	107	24	1
87	1	121	25	0
87	1	121	25	1
87	1	144	26	1
87	2	144	26	1
87	1	144	27	0
87	1	144	27	1
87	2	132	28	1
87	1	132	28	1
88	1	124	0	0
88	1	127	0	1
88	1	128	0	1
88	2	134	0	0
88	2	134	0	1
88	2	136	0	1
88	2	137	0	1
88	1	137	0	1
88	1	138	0	0
88	1	144	0	1
88	2	146	0	1
88	2	148	0	1
88	2	153	0	1
88	2	150	29	1
88	2	150	29	1
88	2	136	30	0
88	2	136	30	1
88	2	134	31	1
88	1	134	31	1
88	1	134	31	1
88	1	131	32	1
88	2	131	32	1
88	2	115	33	0
88	1	115	33	0
89	1	120	0	1
89	1	123	0	0
89	2	132	0	1
89	2	133	0	0
89	2	134	0	1
89	2	136	0	1
89	1	140	0	0
89	NA	140	0	0
89	1	140	0	1
89	2	140	0	1
89	1	144	0	0
89	2	126	34	0
89	1	126	34	1
89	2	133	35	1
89	1	133	35	1
89	1	134	36	0
89	2	134	36	1
89	1	141	37	1
89	2	141	37	1
89	2	122	38	0
89	1	122	38	0
90	1	107	0	0
90	2	128	0	1
90	1	129	0	1
90	2	131	0	0
90	2	132	0	1
90	1	132	0	1
90	1	134	0	1
90	2	135	0	0
90	1	138	0	1
90	1	149	0	0
90	2	126	39	1
90	1	126	39	1
90	1	119	40	1
90	2	119	40	1
90	1	120	41	1
90	1	120	41	1
90	1	137	42	0
90	2	137	42	1
90	1	146	43	0
90	NA	146	43	0
90	1	149	44	0
90	2	149	44	0
90	1	138	45	1
90	2	138	45	1
91	1	119	0	1
91	2	125	0	1
91	2	128	0	1
91	1	130	0	1
91	2	132	0	1
91	2	133	0	0
91	1	133	0	0
91	2	135.5	0	0
91	1	136	0	0
91	2	136.5	0	0
91	2	136.5	0	0
91	1	138.5	0	0
91	1	143	0	1
91	2	144	0	1
91	2	154	0	0
91	NA	145.5	46	0
91	2	145.5	46	0
91	2	134.5	47	1
91	1	134.5	47	1
91	2	120.5	48	1
91	1	120.5	48	1
91	2	135	49	1
91	1	135	49	1
91	1	139	50	0
91	2	139	50	0
91	1	152.5	51	0
91	1	152.5	51	0
92	2	115	0	1
92	2	128	0	0
92	2	131.5	0	1
92	2	132	0	1
92	2	132	0	1
92	1	133	0	0
92	1	135	0	1
92	2	135.5	0	1
92	2	137	0	0
92	1	139	0	1
92	2	140	0	0
92	2	140	0	0
92	2	140	0	1
92	2	140	0	1
92	2	141.5	0	1
92	1	144	0	0
92	2	144	0	0
92	2	146	0	0
92	1	154	0	0
92	2	141	52	1
92	1	141	52	1
92	1	139.5	53	0
92	1	139.5	53	0
92	2	131	54	0
92	2	131	54	0
92	1	138	55	1
92	2	139	55	1
93	2	123	0	1
93	2	125.5	0	1
93	2	127.5	0	1
93	2	131	0	1
93	1	132	0	0
93	2	133.5	0	0
93	2	134	0	1
93	1	137	0	1
93	2	138.5	0	0
93	1	138.5	0	1
93	1	139	0	1
93	1	140.5	0	1
93	2	141.5	0	0
93	2	145.5	0	0
93	1	150	0	0
93	2	124	56	0
93	2	124	56	1
93	2	131.5	57	0
93	2	131.5	57	1
93	2	127.5	58	0
93	1	127.5	58	0
93	1	136.5	59	1
93	2	136.5	59	1
93	2	140.5	60	0
93	1	140.5	60	0
93	2	137.5	61	0
93	2	137.5	61	1
93	2	139	62	1
93	1	139	62	1
93	1	139	63	0
93	2	139	63	1
93	1	138.5	64	0
93	2	138.5	64	0
93	1	151	65	0
93	2	151	65	0
94	2	110	0	1
94	2	123	0	0
94	2	124.5	0	1
94	2	125.5	0	0
94	2	136	0	0
94	1	137	0	1
94	2	139	0	1
94	1	141	0	1
94	1	147	0	0
94	2	151.5	0	0
94	2	152	0	0
94	1	153	0	1
94	1	156	0	0
94	2	129	66	0
94	2	129	66	0
94	NA	128.5	67	0
94	1	128.5	67	0
94	1	131.5	68	0
94	1	131.5	68	1
94	2	140.5	69	0
94	2	140.5	69	1
94	1	134	70	0
94	1	134	70	1
94	1	137	71	1
94	2	137	71	1
94	2	143	72	1
94	2	143	72	1
94	2	138	73	1
94	1	138	73	1
94	1	136	74	1
95	2	115	0	0
95	1	120	0	1
95	2	125	0	0
95	2	129	0	0
95	2	129	0	1
95	1	132	0	1
95	1	135	0	1
95	1	137	0	0
95	2	141	0	1
95	1	141	0	1
95	2	141.5	0	0
95	2	144	0	0
95	1	144	0	0
95	1	127	75	1
95	1	127	75	1
95	2	131	76	1
95	1	130	77	1
95	1	130	77	1
95	1	130	78	1
95	1	130	78	1
95	1	137	79	0
95	1	137	79	1
95	1	136	80	0
95	2	136	80	1
95	1	143	81	0
95	2	143	81	1
95	2	145.5	82	0
95	2	145.5	82	0
95	1	143	83	0
95	2	143	83	1
95	1	150	84	0
95	1	150	84	1
96	2	119.5	0	0
96	1	121.5	0	1
96	2	125	0	1
96	1	126	0	0
96	1	127	0	0
96	1	128	0	0
96	2	128	0	0
96	2	129	0	0
96	NA	129	0	0
96	2	130	0	1
96	1	131	0	0
96	2	133	0	1
96	1	133.5	0	0
96	2	135	0	0
96	1	136.5	0	1
96	2	137	0	0
96	2	137	0	0
96	2	140.5	0	1
96	1	142	0	1
96	2	142	0	1
96	2	144	0	0
96	2	144.5	0	1
96	2	145	0	0
96	1	147	0	0
96	2	148.5	0	0
96	2	120	85	0
96	1	120	85	1
96	2	130	86	0
96	2	130	86	0
96	2	136	87	0
96	1	136	87	1
96	2	136.5	88	0
96	1	136.5	88	0
96	2	137	89	0
96	1	137	89	0
96	2	131.5	90	0
96	2	131.5	90	1
96	2	138	91	0
96	2	138	91	1
96	1	141	92	0
96	2	141	92	1
96	1	143	93	0
96	2	143	94	0
96	2	143	94	0
96	1	141.5	95	1
96	2	141.5	95	1
96	2	149	96	0
96	2	149	96	1
96	1	148.5	97	0
96	1	148.5	97	0
97	1	123.5	0	1
97	1	126	0	0
97	1	127	0	0
97	2	128	0	0
97	1	128	0	0
97	1	130	0	1
97	2	130.5	0	0
97	2	131	0	1
97	2	132	0	0
97	2	132	0	1
97	1	133	0	0
97	1	134	0	1
97	1	134.5	0	0
97	1	135	0	0
97	1	137	0	0
97	1	137	0	0
97	2	138	0	1
97	2	138.5	0	0
97	1	138.5	0	1
97	1	139.5	0	0
97	2	140.5	0	0
97	2	142	0	1
97	1	143	0	0
97	2	144	0	0
97	1	144.5	0	0
97	1	145	0	0
97	1	145	0	1
97	1	145.5	0	1
97	1	145.5	0	1
97	2	146	0	1
97	1	148	0	1
97	1	129	98	0
97	1	129	98	1
97	1	130	99	1
97	2	130	99	1
97	2	130	100	1
97	1	130.5	100	0
97	1	134	101	0
97	2	134	101	1
97	2	128	102	0
97	2	128	102	0
97	1	138	103	0
97	1	138	103	1
97	1	141.5	104	1
97	2	141.5	104	1
97	1	146	105	0
97	1	146	105	0
97	2	142	106	0
97	2	142	106	0
97	1	145	107	0
97	2	145	107	0
98	2	128	0	0
98	1	131	0	1
98	2	131	0	1
98	1	135	0	1
98	1	135.5	0	0
98	1	135.5	0	0
98	2	136	0	0
98	1	136	0	1
98	1	137	0	0
98	2	138	0	1
98	2	138	0	1
98	1	139	0	0
98	2	141	0	1
98	1	142.5	0	0
98	2	147	0	0
98	2	153.5	108	0
98	2	153.5	108	0
98	1	151	109	1
98	1	151	109	1
98	2	149	110	1
98	2	149	110	1
98	1	149	111	0
98	2	149	111	1
98	2	141.5	112	1
98	2	141.5	112	1
98	2	140	113	0
98	1	140	113	0
98	2	134.5	114	1
98	2	134.5	114	1
98	1	135	115	0
98	1	135	115	1
98	1	134	116	0
98	2	134	116	1
98	2	127.5	117	1
98	1	127.5	117	1
98	1	127	0	1
98	1	128	0	0
99	1	127	0	0
99	1	129	0	1
99	2	132	0	1
99	1	133	0	0
99	2	134.5	0	0
99	2	135	0	0
99	1	135	0	1
99	1	135.5	0	1
99	1	137.5	0	0
99	2	138.5	0	0
99	1	139.5	0	0
99	1	140	0	1
99	2	141	0	0
99	1	141	0	1
99	1	142	0	0
99	2	142	0	0
99	1	142	0	0
99	2	142.5	0	0
99	2	144.5	0	0
99	1	144.5	0	0
99	2	145	0	1
99	1	146	0	1
99	1	148	0	0
99	2	149	0	0
99	1	150	0	0
99	1	152	0	0
99	1	152	0	1
99	1	157	0	1
99	1	158	0	0
99	2	160	0	0
99	1	125	118	1
99	2	125	118	1
99	2	128	119	1
99	2	128	119	1
99	2	127	120	0
99	2	127	120	0
99	2	129	121	1
99	2	129	121	1
99	2	130	122	0
99	1	130	122	0
99	1	135	123	0
99	1	135	123	1
99	1	139	124	0
99	1	139	124	0
99	1	140	125	0
99	2	140.5	125	0
99	1	143	126	0
99	1	145	126	0
99	1	146	127	0
99	1	146	127	0
99	2	152.5	128	1
99	2	152.5	128	1
99	1	150	129	0
99	2	150	129	0
100	2	120.5	0	1
100	1	122.5	0	0
100	1	129	0	0
100	1	130	0	1
100	1	131	0	0
100	2	133.5	0	0
100	1	134	0	1
100	1	134	0	1
100	1	136	0	1
100	1	137	0	1
100	2	137.5	0	1
100	1	139.5	0	0
100	1	140	0	1
100	2	140.5	0	1
100	1	142.5	0	0
100	1	143	0	0
100	2	143	0	1
100	2	145.5	0	1
100	1	147	0	1
100	1	148	0	0
100	2	151	0	0
100	2	152	0	1
100	1	152.5	0	1
100	2	156	0	0
100	1	158	0	0
100	1	125	130	1
100	2	125	130	1
100	1	137	131	0
100	1	137	131	1
100	2	137	132	0
100	1	137	132	0
100	1	140	133	0
100	1	140	133	1
100	2	144	134	0
100	1	144	134	0
100	1	139.5	135	0
100	1	139.5	135	1
100	1	151	136	0
100	2	151	136	1
101	1	125	0	1
101	2	125.5	0	1
101	1	126	0	0
101	2	128	0	1
101	1	129	0	1
101	1	134.5	0	1
101	1	135.5	0	0
101	2	136	0	1
101	2	136	0	1
101	2	138	0	0
101	2	140	0	0
101	2	140.5	0	1
101	2	145	0	1
101	1	147	0	0
101	2	148.5	0	1
101	1	126	137	0
101	1	126	137	1
101	2	126	138	0
101	1	126	138	1
101	1	132.5	139	0
101	2	132.5	139	1
101	2	136	140	0
101	2	136	140	0
101	2	139	141	0
101	1	139	141	0
101	2	135.5	142	0
101	2	135.5	142	1
101	1	142	143	0
101	2	142	143	1
101	2	137	144	1
101	1	137	144	1
101	2	144	145	0
101	1	144	145	0
101	2	144	146	0
101	1	144	146	1
101	2	148	147	0
101	2	148	147	0
101	2	147	148	0
101	1	147	148	1
101	1	148	149	1
101	1	148	149	1
102	1	118	0	1
102	1	121	0	1
102	1	125	0	1
102	1	128.5	0	0
102	1	131	0	0
102	NA	131.5	0	0
102	2	132	0	0
102	1	133	0	0
102	2	133	0	1
102	2	135	0	0
102	1	135	0	0
102	2	136	0	0
102	1	136	0	1
102	2	136	0	1
102	2	136	0	1
102	2	137	0	0
102	1	137	0	0
102	2	137	0	1
102	2	138	0	1
102	1	138	0	1
102	1	139	0	1
102	1	139.5	0	0
102	1	140	0	0
102	1	141	0	0
102	2	141	0	1
102	1	141	0	1
102	2	143.5	0	0
102	1	144	0	0
102	1	144	0	0
102	1	145	0	0
102	1	145	0	0
102	2	145	0	0
102	2	146	0	0
102	1	147	0	0
102	1	149	0	0
102	1	126	150	0
102	1	126	150	1
102	1	136	151	0
102	1	136	151	0
102	1	137	152	0
102	2	137	152	0
102	2	135	153	0
102	2	135	153	0
102	2	136	154	1
102	1	136	154	1
102	2	139	155	1
102	2	139	155	1
102	2	141	156	0
102	1	141	156	0
102	1	140	157	0
102	1	140	157	0
102	1	138.5	158	1
102	1	138.5	158	1
103	2	122	0	1
103	1	123	0	1
103	2	126	0	0
103	2	127	0	0
103	1	127	0	1
103	1	128	0	0
103	1	130	0	1
103	2	131	0	0
103	1	133	0	0
103	2	134	0	0
103	2	134	0	1
103	2	134	0	1
103	2	134	0	1
103	1	135	0	1
103	2	135	0	1
103	2	136	0	0
103	1	136	0	0
103	2	136	0	0
103	1	136	0	1
103	2	136	0	1
103	1	137	0	0
103	2	137	0	0
103	1	137	0	1
103	1	138	0	0
103	2	138	0	0
103	2	138	0	0
103	1	138	0	1
103	2	139	0	0
103	NA	140	0	0
103	2	140	0	0
103	2	140	0	1
103	1	141	0	0
103	2	141	0	0
103	1	141	0	0
103	2	142	0	0
103	2	143	0	1
103	2	145	0	0
103	2	149	0	0
103	1	129	159	0
103	2	129	159	1
103	1	130	160	0
103	2	130	160	0
103	1	129	161	0
103	2	129	161	1
103	2	128	162	0
103	1	128	162	1
103	1	134	163	0
103	2	134	163	0
103	2	133	164	0
103	1	133	164	1
103	2	136	165	0
103	2	136	165	0
103	2	137	166	0
103	1	137	166	0
103	2	139	167	0
103	1	139	167	0
103	2	139	168	0
103	2	139	168	0
103	1	128	169	1
103	1	128	169	1
103	2	144	170	0
103	1	144	170	0
103	2	144	171	0
103	1	144	171	1
103	1	145	172	0
103	1	145	172	0
103	1	145	173	0
103	2	145	173	0
103	2	145	174	0
103	2	145	174	1
103	2	149	175	0
103	1	149	175	1
103	1	149	176	0
103	2	149	176	0
104	1	121	0	1
104	1	122	0	0
104	1	124	0	0
104	1	124	0	1
104	1	127	0	1
104	2	128	0	1
104	2	130	0	0
104	1	131	0	0
104	1	132	0	0
104	2	134	0	0
104	1	135	0	1
104	2	136	0	1
104	1	136	0	1
104	1	137	0	0
104	1	139	0	0
104	1	139	0	1
104	2	140	0	0
104	2	141	0	0
104	2	141	0	0
104	1	141	0	1
104	2	142	0	1
104	2	143	0	1
104	1	143	0	1
104	1	144	0	0
104	2	144	0	0
104	1	145	0	0
104	2	145	0	1
104	2	145	0	1
104	1	148	0	0
104	2	149	0	0
104	1	121	177	0
104	1	121	177	1
104	1	119.5	178	0
104	1	119.5	178	1
104	2	121	179	0
104	2	121	179	0
104	1	118	180	0
104	2	118	180	1
104	1	131	182	0
104	1	131	182	0
104	2	133.5	183	0
104	2	133.5	183	1
104	2	132	184	1
104	2	132	184	1
104	2	135	185	0
104	2	135	185	1
104	2	135	186	0
104	1	135	186	1
104	2	136	187	0
104	1	136	187	0
104	1	135	188	0
104	1	135	188	1
104	2	141	189	0
104	1	141	189	0
104	1	141	189	0
104	2	142	190	0
104	1	142	190	0
104	2	143	191	0
104	1	143	191	0
104	2	142	192	0
104	1	142	192	0
104	1	143	193	0
104	2	143	193	0
104	2	137	194	0
104	1	137	194	1
104	1	147	195	0
104	1	147	195	1
104	2	144	196	0
104	2	144	196	1
105	2	115	0	0
105	1	118.5	0	0
105	2	123	0	0
105	1	124	0	1
105	1	124	0	1
105	2	125	0	0
105	1	125	0	0
105	1	125	0	1
105	1	130	0	1
105	1	131	0	1
105	2	132	0	1
105	1	133	0	0
105	2	133	0	1
105	1	134	0	0
105	1	134	0	0
105	1	134	0	0
105	1	134	0	1
105	1	135	0	0
105	1	136	0	0
105	1	136.5	0	0
105	1	138	0	0
105	2	138	0	0
105	1	138	0	1
105	2	139	0	1
105	2	140	0	0
105	2	140	0	0
105	1	140.5	0	0
105	1	142	0	0
105	1	142	0	1
105	1	145	0	0
105	1	153	0	0
105	2	120	197	0
105	2	120	197	1
105	2	124	198	0
105	1	124	198	1
105	2	126	199	0
105	1	126	199	0
105	2	129	200	0
105	1	129	200	0
105	1	131	201	0
105	2	131	201	1
105	1	133	202	0
105	2	133	202	1
105	2	133	203	0
105	1	133	203	1
105	1	134	204	1
105	1	134	204	1
105	1	135	205	0
105	2	135	205	1
105	1	134	206	1
105	1	134	206	1
105	2	134	207	0
105	2	134	207	1
105	1	135	208	0
105	1	135	208	1
105	1	132.5	209	0
105	2	132.5	209	0
105	1	140	210	0
105	1	140	210	1
105	2	140	211	0
105	2	140	211	1
105	1	144	212	0
105	1	144	212	0
105	1	145	213	0
105	2	145	213	0
105	2	149	214	0
105	1	149	214	0
106	1	124	0	1
106	1	133	0	0
106	1	133	0	0
106	1	133	0	0
106	1	134	0	0
106	2	135	0	0
106	1	136	0	0
106	1	137	0	0
106	2	140	0	0
106	1	141	0	1
106	2	143	0	1
106	2	144	0	0
106	1	144	0	1
106	1	145	0	0
106	1	145	0	0
106	1	145	0	0
106	2	146	0	0
106	1	147	0	0
106	2	149	0	0
106	1	155	0	0
106	2	121	215	0
106	1	121	215	1
106	1	124	216	0
106	1	124	216	1
106	1	126	217	0
106	2	126	217	1
106	1	132	218	0
106	1	132	218	1
106	1	133	219	0
106	2	133	219	1
106	1	136	220	0
106	1	136	220	0
106	1	137	221	0
106	2	137	221	0
106	1	137	221	0
106	2	136	222	0
106	1	136	222	0
106	2	140	223	0
106	2	141	223	0
106	1	146	224	0
106	2	146	224	1
106	2	143	225	0
106	2	143	225	1
106	1	151	226	0
106	2	151	226	0
107	1	126	0	0
107	1	128	0	0
107	1	130	0	1
107	1	131	0	0
107	2	132	0	0
107	2	133	0	0
107	1	134	0	0
107	2	134	0	0
107	2	134	0	0
107	NA	135	0	0
107	2	136	0	0
107	2	136	0	1
107	2	137	0	0
107	2	138	0	0
107	1	138	0	0
107	2	139	0	0
107	1	142	0	0
107	2	142	0	0
107	1	128	227	1
107	1	128	227	1
107	1	128	228	0
107	2	128	228	1
107	2	136	229	0
107	2	136	229	0
107	2	131	230	0
107	1	131	230	0
107	2	128	231	1
107	1	128	231	1
107	1	135	232	0
107	2	135	232	1
107	1	141	233	0
107	2	141	233	0
107	2	140	234	0
107	1	140	234	0
107	2	140	235	1
107	2	140	235	1
107	2	144	236	0
107	2	144	236	1
107	2	148	237	0
107	2	148	237	0
108	2	131	0	1
108	1	133	0	0
108	2	133	0	1
108	2	140	0	1
108	2	141	0	0
108	2	124	238	1
108	1	124	238	1
108	2	123	239	0
108	1	123	239	1
108	2	127	240	1
108	2	134	240	1
108	1	131	241	0
108	2	131	241	1
108	1	131	242	1
108	2	131	242	1
108	2	137	243	0
108	1	137	243	1
108	1	138	244	0
108	1	138	244	0
108	1	136	245	0
108	1	136	245	1
108	1	148	246	0
108	2	148	246	0
108	2	150	247	0
108	1	150	247	0
108	2	149	248	0
108	2	149	248	0
109	1	118	0	0
109	2	119	0	0
109	2	126	0	1
109	2	129	0	1
109	2	130	0	0
109	1	132	0	0
109	2	132	0	1
109	1	133	0	0
109	1	134	0	0
109	2	136	0	0
109	1	137	0	0
109	2	142	0	0
109	1	142	0	0
109	1	145	0	0
109	2	145	0	0
109	1	149	0	0
109	1	125	249	0
109	2	125	249	1
109	1	125	250	0
109	2	125	250	0
109	2	130	251	0
109	2	130	251	1
109	1	129	252	0
109	1	129	252	1
109	1	134	253	0
109	1	134	253	0
109	2	132	254	0
109	2	132	254	0
109	1	131	255	0
109	1	131	255	1
109	1	133	256	0
109	1	133	256	0
109	1	132	257	1
109	2	132	257	1
109	1	133	258	0
109	1	133	258	0
109	1	145	259	0
109	1	145	259	0
109	2	149	260	0
109	1	149	260	1
109	2	141	261	0
109	2	141	261	0
110	1	112	0	0
110	2	121	0	0
110	2	123	0	0
110	2	123.5	0	1
110	2	126	0	0
110	2	126	0	1
110	1	128.5	0	1
110	2	129	0	0
110	2	129	0	0
110	1	130	0	1
110	1	132.5	0	1
110	2	132.5	0	1
110	1	134	0	0
110	1	134	0	0
110	2	134	0	1
110	2	135	0	1
110	1	135	0	1
110	1	136	0	1
110	1	138	0	1
110	1	138.5	0	1
110	1	141	0	1
110	1	153	0	0
110	1	121	262	0
110	1	121	262	1
110	1	125	263	0
110	2	125	263	0
110	2	128	264	0
110	1	128	264	0
110	1	130.5	265	0
110	2	130.5	265	1
110	2	131	266	0
110	1	131	266	1
110	1	126	267	0
110	1	126	267	1
110	2	134	268	0
110	1	134	268	0
110	1	130	269	1
110	2	134	269	0
110	2	139	270	0
110	2	139	270	0
110	1	133	271	1
110	2	133	271	1
110	2	141	272	0
110	1	141	272	1
110	1	144	273	0
110	1	144	273	0
110	2	144	274	0
110	2	144	274	0
110	2	148	275	0
110	1	148	275	0
110	2	149	276	0
110	2	149	276	1
110	NA	125	277	0
110	NA	125	277	0
111	1	119	0	0
111	2	126	0	1
111	1	129	0	0
111	2	129	0	0
111	1	129	0	0
111	1	131	0	0
111	1	131	0	0
111	2	132	0	0
111	2	133	0	0
111	2	135.5	0	0
111	2	137	0	1
111	2	138	0	0
111	1	140	0	1
111	2	122	278	0
111	1	122	278	1
111	1	123	279	0
111	1	123	279	0
111	2	124	280	0
111	1	124	280	1
111	2	130	281	0
111	2	130	281	0
111	1	132	282	0
111	1	132	282	0
111	2	134	283	0
111	1	134	283	1
111	2	132	284	0
111	2	132	284	1
111	2	137	285	0
111	2	137	285	0
111	2	131	286	1
111	2	131	286	1
111	1	133.5	287	0
111	1	133.5	287	1
